# Supplementary material for: Application of Emerging Teaching Models in Dental Education: A Systematic Review and Meta-Analysis
Source: Int Dent J. 2024 Jul 9;74(6):1185–96. doi: 10.1016/j.identj.2024.05.016 (PMC11551604; doi:10.1016/j.identj.2024.05.016)
Supplement: Supplementary file 2 [file mmc2.xlsx]

## Sheet:  predefined data table
Number	study	year	Study type	Country	E-mean1	E-sd1	E-n1	C-mean2	C-sd2	C-n2	Control group	Experiment group	Grade	Curricula	Type	Outcome indicator	Full score	N1+N2	Adequate Sequence Generation	Allocation Concealment	Blinding	Incomplete Outcome Data Addressed	Free of Selective Reporting	Free of Other Bias	Description of Other Bias	Number of problems/cases	Credit hour in experimental group	Credit hour in control group	other pedagogies	other support learning materials	learning objectives
1	Luis et al.	2009	RCT	Spain	7.6	0.9	15	6.9	1.3	36	LBL	PBL	5th-yr students	Medical Pathology	Theory	Examination; time devoted	10	51	Yes	Unclear	No	Yes	Yes	No	Teacher’s identity;Transfer of knowledge between groups	One problem	1 hour per week for 10 weeks	1 hour per week for 10 weeks	Experimental group studied in 3 groups of 5	None	Learn special care in dentistry
2	Amber et al.	2010	RCT	America	18.71	4.018	31	16.53	3.146	40	LBL	PBL	3rd-yr students	Physiology, neurology, pharmacology, and biochemistry	Theory	Essay examination	27	71	Unclear	Unclear	No	Yes	Yes	No	Different courses;different participation times	Unknow	Unclear times for 5 months	Unclear times for 5 months	None	None	Assessed the ability of applying the basic science knowledge acquired to clinical scenarios
3	Ying et al.	2012	RCT	China	85.76	5.86	43	86.55	8.29	44	LBL	PBL	4th-yr students	Oral and maxillofacial surgery	Both	Clinical Skill Test	100	87	Unclear	Unclear	No	Yes	Yes	Yes	-	Unknow	24 hours in 1 year	24 hours in 1 year	Supervised 1-year clinical rotation in both groups; Experimental group studied in 5 groups	None	Teach oral and maxillofacial surgery knowledge and surgical skills
4	Liu et al.	2013	RCT	China	84.2	6.86	20	84.44	6.77	21	LBL	CBL	5th-yr students	endodontics	Both	Examination	100	41	Yes	Unclear	No	Yes	Yes	Yes	-	Three cases	3 times in 11 months	30～40 minutes per time for 6 times in 11 months	Supervised 11-months clinical rotation in both groups	None	Improve students' clinical operation ability in endodontics
5	Mehmet et al.	2014	RCT	Turkey	64.04	25.74	54	51.25	32.28	55	LBL	CBL	4th-yr students	Oral diseases course	Theory	Case examination	100	109	No	Unclear	No	Yes	Yes	Yes	-	Unknow	Unclear times in 1 year	Unclear times in 1 year	Experimental group studied in group of 8	None	Improve students’ clinical decision making ability
6	Wu et al.	2014	RCT	China	78.24	7.496	41	72	8.736	41	LBL	PBL and CBL	undergraduates	Prosthodontics	Theory	Examination	100	82	Yes	Unlcear	No	Yes	Yes	Yes	-	Unknow	3 hours per times for 10 times in 11 months	Unclear times in 11 months	Experimental group studied in group of 3～4	None
7	Su et al.	2017	RCT	China	42.4	0.89	22	41.6	0.83	21	LBL	PBL	4th-yr students	orthodontics	Theory	-	/	43	No	Unclear	No	Yes	Yes	Yes	-	One problem	3 h	3 h	Both groups studied in 5 groups of 4～5	Multimedia, pictures, audio and video	Improve the ability of solving the clinical problems of orthodontics
8	Chutinan et al.	2017	RCT	America	91.71	6.24	70	87.75	8.19	70	LBL	FC	2nd-yr Doctors	Dental anatomy	Both	Tooth waxing, tooth identification assessments and written examination scores	125	140	Unclear	Unclear	No	Yes	Yes	Yes	-	/	5 times	5 times	Experimental group studied in group	Videos, Learning Catalytics	Recognise the characteristics of tooth morphology, identify natural dentition and use their knowledge of dental anatomy to create tooth morphology in waxing exercises
9	Sun et al.	2018	RCT	China	81.77	5.07	26	77.54	5.35	25	LBL	FC and CBL	residents	endodontics	Both	Examination	100	51	Yes	Unclear	No	Yes	Yes	Yes	-	Unknow	Unknow	Unknow	Experimental group studied in 4 groups of 6～7	Textbook, literature, video, audio; Wechat	Cultivate the ability of endodontics
10	Javier et al.	2018	RCT	Spain	6.6	0.9	57	6.5	1.3	46	LBL	PBL	4th-yr students	Prosthodontics	Skill	academic performance	10	103	No	Unclear	No	Yes	Yes	Yes	-	Unknow	2 hours per time per week when learning theory; 3 hours per time per week when learning preclinical and clinical skills	2 hours per time per week when learning theory; 3 hours per time per week when learning preclinical and clinical skills	Both groups studied in group of 3 when learning preclinical and clinical skills	Video, seminar	Gain competence in prosthodontics
11	Zhu et al.	2018	RCT	China	92.06	6.1	46	82.48	5.17	45	LBL	FC	4th-yr students and 5th-yr students	cardiopulmonary resuscitation	Both	Didactic test and skill evaluation	100	91	No	Unclear	No	Yes	Yes	Yes	-	/	8 credit hours	8 credit hours	Micro-class, both groups studied in group	Videos, wechat, Sim Man3G	Master Cardiopulmonary resuscitation skills
12	Xiao et al.	2018	RCT	America	80	19	141	69	23	133	LBL	FC	1st-yr Doctors	Physiology	Theory	Identical quiz	100	274	Unclear	Unclear	No	Yes	Yes	Yes	-	/	2.5 hours	2.5 hours	Experimental group studied alone or in group	VoiceThread, online module, content-based questions, cases,	Study the autonomic nervous system (ANS) in a physiology course
13	Timothy et al.	2018	RCT	America	85.81	10.71	241	85.32	10	242	LBL	FC	1st-yr Doctors	Human gross anatomy	Theory	Laboratory examinations	100	483	Unclear	Unclear	No	Yes	Yes	Yes	-	/	125 hours in one semester	125 hours in one semester	Both groups studied in group	Videos, Panopto Video Platform server	Learn to be effective in the gross anatomy laboratory
14	Grant et al.	2019	RCT	Britain	75.55	17.92	31	67.65	15.31	30	LBL	FC	5th-yr students	orthodontics	Theory	Examination	100	61	Yes	Yes	No	Yes	Yes	Yes	-	/	6 videos	60 mins	None	Videos, study material,	Train the ability to manage orthodontic emergencies
15	Sharon et al.	2019	RCT	America	92.949	4.85	32	93.442	4.47	32	LBL	FC	3rd-yr students	Prosthodontics	Skill	Crown preparations and onlay preparations	100	64	Yes	Unclear	No	Yes	Yes	Yes	-	/	1249 mins	1169 mins	Experimental group included conveying a two-hour time-in-chair appointment target	Faculty Assessment Form,	Reduce the students’ time to complete CAD/CAM indirect restorations without compromise the desired quality of the CAD/CAM tooth preparations
16	Zhu et al.	2020	RCT	China	92.2	2.1	32	90.6	2	31	LBL	FC	3rd-yr students	ophthalmology	Skill	Skill exams	100	63	Unclear	Unclear	No	Yes	Yes	Yes	-	/	45 mins per times for 5 times per weeks in 6 weeks	45 mins per times for 5 times per weeks in 6 weeks	Experimental group studied in group, PBL and LBL	Videos, case discussion	Learn about ophthalmology
17	Abubaker et al.	2020	RCT	Jordan	71.1	8.6	253	63.85	12.91	364	LBL	FC	4th-yr students	Conservative dentistry and clinical dental skills	Both	Test scores	100	617	Unclear	Unclear	No	Yes	Yes	Yes	-	/	7 credit hours	7 credit hours	Experimental group studied in patient role-playing, audience response system questions and interactive sessions	Weekly material, e-lectures, screencasts, course's forum	Possess the clinical skills necessary to practice dentistry, be proficient in critically evaluating their own clinical reasoning and understand the rationale behind each dental procedure
18	Li et al.	2021	RCT	China	82.51	6.82	106	77.19	5.98	106	LBL	CBL	1st-yr students	cariology	Skill	Cavity RCT Preparation Skill Evaluation	100	212	No	Unclear	No	Yes	Yes	Yes	-	More than 20 cases	One semester	One semester	Students were divided into several small WeChat groups	Social media (mainly WeChat), pictures, short videos, text descriptions	Dental undergraduate cariology education
19	Beatriz et al.	2021	RCT	Brazil	58.1	13.3	16	56.9	12	16	LBL	PBL	2nd-yr students	radiographic diagnosis of proximal carious lesions	Theory	post-methodology test	100	32	Yes	Unclear	No	Yes	Yes	Yes	-	One problem	50 mins per times for 2 times	50 mins per times for 1 time	None	Clinical case, images of dental radiographic examinations	Improve the diagnostic accuracy of dental students in the radiographic detection of proximal carious lesions
20	Nuria et al	2021	RCT	Spain	7.77	1.8	39	6.54	2.54	37	LBL	FC	dental students	Paediatric dentistry	Theory	Questionnaire	10	76	Yes	Unclear	No	Yes	Yes	Yes	-	/	A lesson	A lesson	None	Videos, UCM virtual campus (Moodle 3.4.)	Improve understanding and learning of the treatments of paediatric dentistry substantially
21	Saritha et al.	2021	RCT	Malaysia	8.45	1.32	20	7.81	2.07	20	live demonstrations (LD)	FC	3rd-yr students	orthodontics	Skill	Orthodontic wire-bending scores	10	40	Yes	Yes	No	Yes	Yes	Yes	-	/	1 time per weeks in 18 weeks	1 time per weeks in 18 weeks	Both groups studied in group	Videos	Train students’ manual dexterity
22	May et al.	2021	RCT	Malaysia	9.125	3.811	20	9.775	3.42	20	live demonstrations (LD)	FC	3rd-yr students	orthodontics	Skill	Adams clasp wire-bending exercise scores	10	40	No	Unclear	Yes	Yes	Yes	Yes	-	/	2 hours for 1 lesson in 6 weeks	2 hours for 1 lesson in 6 weeks	Both groups studied in group	Videos, teaching material posted online, Sudent Powered e-Collaboration Transforming UM（SPECTRUM）	Teach orthodontic wire-bending skills
23	Li et al.	2022	RCT	China	72.14	12.24	22	61.29	20.12	28	LBL	CBL	5th-yr students	Prosthodontics	Theory	Examination	100	50	Unclear	Unclear	No	Yes	Yes	Yes	-	One case	A lesson	A lesson	Rain Classroom; Experimental group studied in group	Mind map	Improve interns’ clinical skills related to complete dentures
24	Zhou et al.	2022	RCT	China	80.17	11.78	30	72.33	80.17	30	LBL	FC	4th-yr students	endodontics	Theory	Root canal filling and on-site quiz	100	60	Yes	Unclear	Yes	Yes	Yes	Yes	-	/	A 90mins lesson	A 90mins lesson	Experimental group studied in 5 groups of 6	Videos, questions	Increase number of well-trained dentists to perform root canal treatment
25	Zhong et al.	2023	RCT	China	83.79	11	110	76.73	10.93	104	LBL	FC	3rd-yr students	Oral histopathology	Both	Written theory tests; oral histopathology slide tests	100	214	Unclear	Unclear	No	Yes	Yes	Yes	-	/	A lesson	A lesson	Experimental group used Superstar Platform and Virtual Simulation Experiment Teaching Center for Dentistry; Control group studied in group and used Superstar Platform	Videos, face-to-face live demonstration	provide students with an understanding of the nature of diseases
26	Luo et al.	2023	RCT	China	89.39	8.56	44	86.625	8.69	43	LBL	FC	5th-yr students	Prosthodontics	Both	Theoretical achievements; Practical achievements	115	87	Yes	Unclear	No	Yes	Yes	Yes	-	/	A lesson	A lesson	Experimental group studied in group	Videos	Better understand the 3D structure of RPDs and establish clear design ideas
27	Ozan et al.	2023	RCT	Turkey	73.91	12.26	44	63.24	11.23	39	Virtual LBL (remotely and online)	FC	3rd-yr students	Pedodontics	Theory	Academic achievement test	100	83	No	Unclear	No	Yes	Yes	Yes	-	/	4 weeks	4 weeks	None	Videos, case questions, EdPuzzle application, an LMS named EGEDERS™	present a good practice example aligned with ‘The Graduating European Dentist’ competencies
28	Yuka et al	2023	RCT	Japan	46.06	18.28	70	36.13	15.81	67	LBL	FC	4th-yr students	Prosthodontics	Theory	Individual and group tests	/	137	Yes	Unclear	Yes	Yes	Yes	Yes	-	/	3 hours per times for 9 times in 4 weeks	3 hours per times for 9 times in 4 weeks	Both groups studied in group	Zoom® combined with an LMS (WebClass®), lecture, videos	Improve the level of knowledge acquisition on removable prosthodontics
29	Li et al.	2024	RCT	China	81.85	3.34	20	82	4.42	20	LBL	PRI-E	oral and maxillofacial oncology students	Oral and maxillofacial oncology	Theory	Final test scores; questionnaire assessments	100	40	No	Unclear	No	Yes	Yes	Yes	-	/	6 months	6 months	None	Textbook	Learn about oral and maxillofacial oncology; Train students’ comprehensive abilities
